# Supplementary material for: C282Y Homozygosity Increases Erythrocyte Turnover and Decreases HbA1c—A Population-Based Study
Source: Int J Mol Sci. 2026 Mar 5;27(5):2410. doi: 10.3390/ijms27052410 (PMC12986277; doi:10.3390/ijms27052410)
Supplement: Supplementary file 1 [file ijms-27-02410-s001.zip]

Archive with 1 entries (1 files):
- ijms-4123615-supplementary.pdf
